# Supplementary material for: Genome-Wide Functional Profiling Reveals Genes Required for Tolerance to Benzene Metabolites in Yeast
Source: PLoS One. 2011 Aug 30;6(8):e24205. doi: 10.1371/journal.pone.0024205 (PMC3166172; doi:10.1371/journal.pone.0024205)
Supplement: Table S4 — Complete results of KEGG pathway enrichment analysis. This study provided data for ∼900 of the ∼2000 genes represented in the 99 annotated KEGG pathways for S. cerevisiae. Highlighted in yellow are the 43 KEGG pathways for which at least 60% of genes annotated to that pathway are present in the PDA screen data - these pathways are clustered in Figure 3A. (XLS) [file pone.0024205.s010.xls]

## Sheet: Sheet1
Table S4. Complete results of KEGG pathway enrichment analysis. This study provided data for ~900 of the ~2000 genes represented in the 99 annotated KEGG pathways for S. cerevisiae.
Highlighted in yellow are the 43 KEGG pathways for which at least 60% of genes annotated to that pathway are present in the PDA screen data - these pathways are clustered in Figure 3A.
Sno	KEGG ID	# Total Proteins	# PDA Proteins	Fraction of data on PDA system	Pathway description	BT5	BT15	CAT5	CAT15	HQ5	HQ15
8	path:sce00062	1	1	1	Fatty acid elongation in mitochondria - Saccharomyces cerevisiae (budding yeast)	0.0359	0.09605	0.00042	0.25391	1e-05	0.00056
30	path:sce00430	2	2	1	Taurine and hypotaurine metabolism - Saccharomyces cerevisiae (budding yeast)	0.00075	0.00355	0.00297	4e-05	0.01106	1e-05
36	path:sce00511	1	1	1	Other glycan degradation - Saccharomyces cerevisiae (budding yeast)	0.00043	0.00037	0.00017	0.0099	0.00091	0.18961
45	path:sce00590	5	5	1	Arachidonic acid metabolism - Saccharomyces cerevisiae (budding yeast)	0.03799	0.00679	1e-05	0.05397	0.0012	0.00044
46	path:sce00592	2	2	1	alpha-Linolenic acid metabolism - Saccharomyces cerevisiae (budding yeast)	0.00806	0.00461	0.00012	0.00408	0.0021	0.00028
87	path:sce03450	10	10	1	Non-homologous end-joining - Saccharomyces cerevisiae (budding yeast)	0.00087	0.00081	7e-05	0.00422	0.00075	0.00102
26	path:sce00360	9	8	0.888889	Phenylalanine metabolism - Saccharomyces cerevisiae (budding yeast)	0.0003	0.00283	9e-05	0.00199	6e-05	0.01454
12	path:sce00130	6	5	0.833333	Ubiquinone and other terpenoid-quinone biosynthesis - Saccharomyces cerevisiae (budding yeast)	0.38998	0.12831	0.03076	0.00019	0.22967	0.00384
59	path:sce00780	6	5	0.833333	Biotin metabolism - Saccharomyces cerevisiae (budding yeast)	0.00466	1e-05	3e-05	0.00019	0.00018	0.0105
6	path:sce00052	23	19	0.826087	Galactose metabolism - Saccharomyces cerevisiae (budding yeast)	0	0	2e-05	0.00011	0	4e-05
40	path:sce00561	17	14	0.823529	Glycerolipid metabolism - Saccharomyces cerevisiae (budding yeast)	0.00013	4e-05	4e-05	1e-05	2e-05	0.00012
44	path:sce00565	5	4	0.8	Ether lipid metabolism - Saccharomyces cerevisiae (budding yeast)	0.00011	1e-05	0.00084	0.00092	0.00074	0.00119
27	path:sce00380	19	15	0.789474	Tryptophan metabolism - Saccharomyces cerevisiae (budding yeast)	0.00148	0.00013	0.00016	0.00022	0.00022	0.06993
2	path:sce00020	33	26	0.787879	Citrate cycle (TCA cycle) - Saccharomyces cerevisiae (budding yeast)	0	8e-05	0.00039	0.00029	0.00023	0.0001
99	path:sce04146	32	25	0.78125	Peroxisome - Saccharomyces cerevisiae (budding yeast)	0.00072	5e-05	0.00014	0.00101	4e-05	4e-05
25	path:sce00350	18	14	0.777778	Tyrosine metabolism - Saccharomyces cerevisiae (budding yeast)	0	1e-05	0	3e-05	0	9e-05
34	path:sce00500	40	30	0.75	Starch and sucrose metabolism - Saccharomyces cerevisiae (budding yeast)	0.00016	2e-05	2e-05	0	4e-05	8e-05
93	path:sce04122	8	6	0.75	Sulfur relay system - Saccharomyces cerevisiae (budding yeast)	0.07913	0	0.07664	0.00185	0.06826	0.01704
33	path:sce00480	23	17	0.73913	Glutathione metabolism - Saccharomyces cerevisiae (budding yeast)	0.01238	0.00037	0.00017	0.00059	0.0023	3e-05
49	path:sce00630	15	11	0.733333	Glyoxylate and dicarboxylate metabolism - Saccharomyces cerevisiae (budding yeast)	0.00092	4e-05	0.00033	0.00029	2e-05	0.0001
97	path:sce04144	37	27	0.72973	Endocytosis - Saccharomyces cerevisiae (budding yeast)	0.0299	7e-05	0.00038	0.00028	0.00592	0.00014
3	path:sce00030	28	20	0.714286	Pentose phosphate pathway - Saccharomyces cerevisiae (budding yeast)	3e-05	0.00053	0	0.00219	0	0.00062
57	path:sce00760	7	5	0.714286	Nicotinate and nicotinamide metabolism - Saccharomyces cerevisiae (budding yeast)	0.03324	1e-05	0.00016	0.00011	0	0
1	path:sce00010	51	36	0.705882	Glycolysis / Gluconeogenesis - Saccharomyces cerevisiae (budding yeast)	0.00043	1e-05	0.00022	3e-05	6e-05	3e-05
4	path:sce00040	10	7	0.7	Pentose and glucuronate interconversions - Saccharomyces cerevisiae (budding yeast)	0.06088	0.01237	5e-05	0.00113	3e-05	0.01893
48	path:sce00620	33	23	0.69697	Pyruvate metabolism - Saccharomyces cerevisiae (budding yeast)	0.00204	0.00129	6e-05	0.00488	0.00027	0.00319
38	path:sce00514	13	9	0.692308	Other types of O-glycan biosynthesis - Saccharomyces cerevisiae (budding yeast)	0.02992	0.00108	0.00113	0.00076	0.00081	0.00257
43	path:sce00564	29	20	0.689655	Glycerophospholipid metabolism - Saccharomyces cerevisiae (budding yeast)	0.08489	0	0.01468	0.00409	0.022	0.00053
53	path:sce00680	29	20	0.689655	Methane metabolism - Saccharomyces cerevisiae (budding yeast)	0.09575	1e-05	0.00055	0.00016	6e-05	0
86	path:sce03440	19	13	0.684211	Homologous recombination - Saccharomyces cerevisiae (budding yeast)	0.00958	0.00918	0.00075	0.0039	0.0002	3e-05
24	path:sce00340	15	10	0.666667	Histidine metabolism - Saccharomyces cerevisiae (budding yeast)	0.00257	0.00131	0.00016	0.0004	0.0014	0.00011
52	path:sce00670	15	10	0.666667	One carbon pool by folate - Saccharomyces cerevisiae (budding yeast)	0.00325	4e-05	0.00011	1e-05	0.01048	0.00133
60	path:sce00785	3	2	0.666667	Lipoic acid metabolism - Saccharomyces cerevisiae (budding yeast)	0.04617	0.00334	0.01024	0.00042	0.5337	0.18838
66	path:sce00920	15	10	0.666667	Sulfur metabolism - Saccharomyces cerevisiae (budding yeast)	0.01255	6e-05	0.00019	1e-05	4e-05	0.0006
68	path:sce01040	9	6	0.666667	Biosynthesis of unsaturated fatty acids - Saccharomyces cerevisiae (budding yeast)	0.27462	0.00343	0.0063	0.02132	0.01618	0.00101
39	path:sce00520	29	19	0.655172	Amino sugar and nucleotide sugar metabolism - Saccharomyces cerevisiae (budding yeast)	0.00023	6e-05	6e-05	6e-05	3e-05	2e-05
9	path:sce00071	17	11	0.647059	Fatty acid metabolism - Saccharomyces cerevisiae (budding yeast)	0.02464	0.00031	0.0002	0.01443	0.00072	0.0004
95	path:sce04140	17	11	0.647059	Regulation of autophagy - Saccharomyces cerevisiae (budding yeast)	0.00345	0.00014	0.00022	2e-05	0.00023	0.00024
56	path:sce00750	11	7	0.636364	Vitamin B6 metabolism - Saccharomyces cerevisiae (budding yeast)	0.01552	0.00089	9e-05	0.00447	0.00014	0.00128
29	path:sce00410	8	5	0.625	beta-Alanine metabolism - Saccharomyces cerevisiae (budding yeast)	0.00392	0.00425	0.03079	0.00148	0.00852	0.00023
47	path:sce00600	13	8	0.615385	Sphingolipid metabolism - Saccharomyces cerevisiae (budding yeast)	0.08221	0.00014	0.00078	0.5872	0.01587	0.00056
51	path:sce00650	20	12	0.6	Butanoate metabolism - Saccharomyces cerevisiae (budding yeast)	0.00098	0.00017	0.00075	0.0026	0.00313	0.00065
64	path:sce00903	5	3	0.6	Limonene and pinene degradation - Saccharomyces cerevisiae (budding yeast)	0.00058	0.00168	1e-05	0.01571	1e-05	0.00165
5	path:sce00051	27	16	0.592593	Fructose and mannose metabolism - Saccharomyces cerevisiae (budding yeast)	0.00513	5e-05	0.00059	0.00095	1e-05	0.00052
28	path:sce00400	17	10	0.588235	Phenylalanine, tyrosine and tryptophan biosynthesis - Saccharomyces cerevisiae (budding yeast)	0.03377	0.02757	0.00192	0.17873	0.00327	0.0746
73	path:sce03010	159	93	0.584906	Ribosome - Saccharomyces cerevisiae (budding yeast)	0.00107	0	0.00023	0	8e-05	0
16	path:sce00250	30	17	0.566667	Alanine, aspartate and glutamate metabolism - Saccharomyces cerevisiae (budding yeast)	0.0073	0.00107	0.00084	0.01915	0.0037	0.00025
70	path:sce01110	235	132	0.561702	Biosynthesis of secondary metabolites - Saccharomyces cerevisiae (budding yeast)	3e-05	4e-05	7e-05	4e-05	2e-05	5e-05
88	path:sce04011	57	32	0.561404	MAPK signaling pathway - yeast - Saccharomyces cerevisiae (budding yeast)	0.00101	0.0001	0.00019	0.00075	3e-05	0.00014
32	path:sce00460	9	5	0.555556	Cyanoamino acid metabolism - Saccharomyces cerevisiae (budding yeast)	0.07903	0.00053	0.00105	0.00409	0.00228	4e-05
13	path:sce00190	76	42	0.552632	Oxidative phosphorylation - Saccharomyces cerevisiae (budding yeast)	0.0003	1e-05	0.0001	0.00024	0	1e-05
17	path:sce00260	24	13	0.541667	Glycine, serine and threonine metabolism - Saccharomyces cerevisiae (budding yeast)	0.55757	0.00101	0.05101	0.00411	0.02473	0.00047
69	path:sce01100	643	345	0.536547	Metabolic pathways - Saccharomyces cerevisiae (budding yeast)	4e-05	0	6e-05	0	3e-05	5e-05
23	path:sce00330	30	16	0.533333	Arginine and proline metabolism - Saccharomyces cerevisiae (budding yeast)	0.00599	0.00079	0	0.03364	5e-05	0.00215
37	path:sce00513	30	16	0.533333	Various types of N-glycan biosynthesis - Saccharomyces cerevisiae (budding yeast)	0.00184	3e-05	0.00017	1e-05	0.00026	9e-05
41	path:sce00562	15	8	0.533333	Inositol phosphate metabolism - Saccharomyces cerevisiae (budding yeast)	0.063	0	0.00017	0.00191	0.00029	0.0001
96	path:sce04141	79	42	0.531646	Protein processing in endoplasmic reticulum - Saccharomyces cerevisiae (budding yeast)	0.00022	0.0002	0.00032	0.00591	2e-05	9e-05
83	path:sce03410	17	9	0.529412	Base excision repair - Saccharomyces cerevisiae (budding yeast)	0.00165	3e-05	0.00028	1e-05	0.08663	0.00048
22	path:sce00310	14	7	0.5	Lysine degradation - Saccharomyces cerevisiae (budding yeast)	0.00487	0	0	0.00211	0.0004	0
31	path:sce00450	12	6	0.5	Selenocompound metabolism - Saccharomyces cerevisiae (budding yeast)	0.03935	0.0002	0.01159	0.00528	0.00055	0.00257
98	path:sce04145	34	17	0.5	Phagosome - Saccharomyces cerevisiae (budding yeast)	0.00285	0.00311	0.00158	0.00017	0.00675	1e-05
76	path:sce03018	57	28	0.491228	RNA degradation - Saccharomyces cerevisiae (budding yeast)	8e-05	1e-05	0.00012	2e-05	0.00025	2e-05
91	path:sce04113	127	62	0.488189	Meiosis - yeast - Saccharomyces cerevisiae (budding yeast)	2e-05	8e-05	1e-05	0.00051	0	0.00081
18	path:sce00270	31	15	0.483871	Cysteine and methionine metabolism - Saccharomyces cerevisiae (budding yeast)	0.00822	0.00021	0.01888	8e-05	0.002	0.00685
89	path:sce04070	15	7	0.466667	Phosphatidylinositol signaling system - Saccharomyces cerevisiae (budding yeast)	0.17811	2e-05	0.00072	0.00082	0.00151	2e-05
19	path:sce00280	11	5	0.454545	Valine, leucine and isoleucine degradation - Saccharomyces cerevisiae (budding yeast)	0.10102	0.01689	0.00053	0.45102	0.02004	0.14624
14	path:sce00230	93	41	0.44086	Purine metabolism - Saccharomyces cerevisiae (budding yeast)	0.00181	4e-05	6e-05	0	5e-05	9e-05
35	path:sce00510	30	13	0.433333	N-Glycan biosynthesis - Saccharomyces cerevisiae (budding yeast)	0.00077	0.00011	0.00271	0.09081	6e-05	0.00145
11	path:sce00100	15	6	0.4	Steroid biosynthesis - Saccharomyces cerevisiae (budding yeast)	0.01322	0.01886	0.00038	0.05376	0.01281	0.0352
90	path:sce04111	125	50	0.4	Cell cycle - yeast - Saccharomyces cerevisiae (budding yeast)	0.00074	9e-05	0	0.00017	0	0.00101
20	path:sce00290	18	7	0.388889	Valine, leucine and isoleucine biosynthesis - Saccharomyces cerevisiae (budding yeast)	0.05411	0.00701	0.01331	0.05201	0.00524	0.0012
61	path:sce00790	8	3	0.375	Folate biosynthesis - Saccharomyces cerevisiae (budding yeast)	0.56878	0.00318	0.0098	0.00387	0.69662	0.01701
65	path:sce00910	16	6	0.375	Nitrogen metabolism - Saccharomyces cerevisiae (budding yeast)	0.09755	5e-05	0.00052	0.00397	0.00221	0.00422
92	path:sce04120	46	17	0.369565	Ubiquitin mediated proteolysis - Saccharomyces cerevisiae (budding yeast)	0.00038	3e-05	6e-05	5e-05	2e-05	0.00014
85	path:sce03430	19	7	0.368421	Mismatch repair - Saccharomyces cerevisiae (budding yeast)	0	0	0.00026	1e-05	0.00493	0
21	path:sce00300	11	4	0.363636	Lysine biosynthesis - Saccharomyces cerevisiae (budding yeast)	0.21284	0.16142	0.00236	0.08973	0.64231	0.00464
50	path:sce00640	11	4	0.363636	Propanoate metabolism - Saccharomyces cerevisiae (budding yeast)	0.68996	0.01696	0.00416	0.04507	0.32921	0.05088
15	path:sce00240	69	25	0.362319	Pyrimidine metabolism - Saccharomyces cerevisiae (budding yeast)	0.09527	3e-05	1e-05	0	0.00103	0.00121
75	path:sce03015	32	11	0.34375	mRNA surveillance pathway - Saccharomyces cerevisiae (budding yeast)	0.0005	0.04763	0.00025	0.0174	1e-05	0.00416
71	path:sce02010	3	1	0.333333	ABC transporters - Saccharomyces cerevisiae (budding yeast)	0.06135	0.20445	0.65603	0.57279	0.02473	0.05808
58	path:sce00770	13	4	0.307692	Pantothenate and CoA biosynthesis - Saccharomyces cerevisiae (budding yeast)	0.29925	0.03684	0.15605	0.00801	0.20945	0.00257
84	path:sce03420	36	11	0.305556	Nucleotide excision repair - Saccharomyces cerevisiae (budding yeast)	0.00141	5e-05	6e-05	0	0.00126	0.00022
55	path:sce00740	14	4	0.285714	Riboflavin metabolism - Saccharomyces cerevisiae (budding yeast)	0.00422	5e-05	0.03501	0.01447	0.08186	0.00216
62	path:sce00860	16	4	0.25	Porphyrin and chlorophyll metabolism - Saccharomyces cerevisiae (budding yeast)	0.00205	0.0002	0.00015	0.00014	0.00034	8e-05
63	path:sce00900	13	3	0.230769	Terpenoid backbone biosynthesis - Saccharomyces cerevisiae (budding yeast)	0.15524	3e-05	0.00201	0.00015	0.00169	0.00029
74	path:sce03013	83	19	0.228916	RNA transport - Saccharomyces cerevisiae (budding yeast)	0.0389	0	5e-05	0	0.00029	1e-05
94	path:sce04130	23	5	0.217391	SNARE interactions in vesicular transport - Saccharomyces cerevisiae (budding yeast)	0.014	0.00066	0.00169	0.00581	0.01607	0.02705
77	path:sce03020	29	6	0.206897	RNA polymerase - Saccharomyces cerevisiae (budding yeast)	0.00691	0.00013	0.00046	4e-05	0.0108	0.00171
54	path:sce00730	5	1	0.2	Thiamine metabolism - Saccharomyces cerevisiae (budding yeast)	0.17932	0.11935	0.00013	2e-05	0.06211	0.00979
79	path:sce03030	30	6	0.2	DNA replication - Saccharomyces cerevisiae (budding yeast)	0.00177	0	0.00016	0.00071	0.07324	0.00221
82	path:sce03060	21	4	0.190476	Protein export - Saccharomyces cerevisiae (budding yeast)	0.00031	0.00204	0.00273	0.29606	0.00031	0.00427
80	path:sce03040	76	14	0.184211	Spliceosome - Saccharomyces cerevisiae (budding yeast)	0.01218	0	0.00021	8e-05	0.00015	9e-05
81	path:sce03050	35	6	0.171429	Proteasome - Saccharomyces cerevisiae (budding yeast)	0.00141	4e-05	0.00011	0.00016	3e-05	0.00061
42	path:sce00563	23	2	0.0869565	Glycosylphosphatidylinositol(GPI)-anchor biosynthesis - Saccharomyces cerevisiae (budding yeast)	0.19803	4e-05	0.01242	0.31425	0.00111	0.05491
72	path:sce03008	93	8	0.0860215	Ribosome biogenesis in Eukaryotes - Saccharomyces cerevisiae (budding yeast)	1e-05	2e-05	1e-05	0.05882	1e-05	0.00038
67	path:sce00970	315	10	0.031746	Aminoacyl-tRNA biosynthesis - Saccharomyces cerevisiae (budding yeast)	0.12107	3e-05	0.02376	0.00021	0.00025	0.00041
7	path:sce00061	4	0	0	Fatty acid biosynthesis - Saccharomyces cerevisiae (budding yeast)	1	1	1	1	1	1
10	path:sce00072	2	0	0	Synthesis and degradation of ketone bodies - Saccharomyces cerevisiae (budding yeast)	1	1	1	1	1	1
78	path:sce03022	24	0	0	Basal transcription factors - Saccharomyces cerevisiae (budding yeast)	1	1	1	1	1	1
